# Supplementary material for: Lignans from the Roots and Rhizomes of Dysosma versipellis and Their Cytotoxic Activities
Source: Molecules. 2023 Mar 24;28(7):2909. doi: 10.3390/molecules28072909 (PMC10095701; doi:10.3390/molecules28072909)
Supplement: Supplementary file 1 [file molecules-28-02909-s001.zip]

Archive with 1 entries (1 files):
- molecules-2242566-supplementary.pdf
